# Supplementary material for: The Different Gene Expression Profile in the Eutopic and Ectopic Endometrium Sheds New Light on the Endometrial Seed in Endometriosis
Source: Biomedicines. 2024 Jun 8;12(6):1276. doi: 10.3390/biomedicines12061276 (PMC11201009; doi:10.3390/biomedicines12061276)
Supplement: Supplementary file 1 [file biomedicines-12-01276-s001.zip]

Archive with 1 entries (1 files):
- biomedicines-3005716-supplementary.pdf
